# Supplementary material for: Lactobacillus reuteri V3401 Reduces Inflammatory Biomarkers and Modifies the Gastrointestinal Microbiome in Adults with Metabolic Syndrome: The PROSIR Study
Source: Nutrients. 2019 Jul 31;11(8):1761. doi: 10.3390/nu11081761 (PMC6723328; doi:10.3390/nu11081761)
Supplement: Supplementary file 1 [file nutrients-11-01761-s001.zip]

Archive with 2 entries (2 files):
- supplementary figures-547567.pdf
- supplementary table-547567.xlsx
